# Supplementary material for: eif4ebp3l—A New Affector of Zebrafish Angiogenesis and Heart Regeneration?
Source: Int J Mol Sci. 2022 Sep 3;23(17):10075. doi: 10.3390/ijms231710075 (PMC9456460; doi:10.3390/ijms231710075)
Supplement: Supplementary file 1 [file ijms-23-10075-s001.zip]

Archive with 1 entries (1 files):
- ijms-1865331-supplementary.pdf
